# Supplementary material for: Differential Effect of Newly Isolated Phages Belonging to PB1-Like, phiKZ-Like and LUZ24-Like Viruses against Multi-Drug Resistant Pseudomonas aeruginosa under Varying Growth Conditions
Source: Viruses. 2017 Oct 27;9(11):315. doi: 10.3390/v9110315 (PMC5707522; doi:10.3390/v9110315)
Supplement: Supplementary file 1 [file viruses-09-00315-s001.zip]

Archive with 6 entries (6 files):
- SupplementalFiguresRevision.pdf
- Table S1 ORFs SL1.docx
- Table S2 ORFs SL2.docx
- Table S3 ORFs SL4.docx
- Table S4.docx
- Supplementary Informatioon S1.docx
